# Supplementary material for: Spinal needles versus conventional needles for fine-needle aspiration biopsy of thyroid nodules—A multicenter randomized controlled trial
Source: PLoS One. 2025 Jul 31;20(7):e0321043. doi: 10.1371/journal.pone.0321043 (PMC12312885; doi:10.1371/journal.pone.0321043)
Supplement: S7 File — (XLSX) [file pone.0321043.s007.xlsx]

## Sheet: Sheet 1 - ThyrSpinal_DATA_2023-
ThyrSpinal_DATA_2023-12-02_1327
record_id	Experiencelevel	Nr	Hospital	Randomization	Gender	Age	inclusion criteria	Eutirads	Pet_positive	Vocal_cord	Fast_growth	Hard_immobile	Palpabel	Hoarseness	Dysphagi	Presurre	Pain	Random_finding	Other	Fam_thyrcancer	Radiation_neck	Previous_thyrsurgery	Metabolic_dis	Previous_thyrcancer	Neckcancer	Previous_cancer	No_toall	Not_specificed	Radioiondine	Bloodthinner	Marevan	Arixtra	lavmolekulærtheparin	Pradaxa	Eliquis	Xarelto	Lixiana	Persantin	Magnyl	Plavix	Brilique	Efient	Dosis	frequency	Smooking	Smoo_years	Alcohol	Alcoholperweek	Goiter
1	0	47	3	2	0	74	1	4	0	0	0	0	1	0	0	0	0	0	0	0	0	0	0	0	0	0	0	1	2	2	0	0	0	0	0	0	0	0	0	0	0	0			2		2		1
2	0	49	3	2	0	51	1	3	0	0	0	0	1	0	0	1	0	0	0	0	0	0	0	0	0	0	1	0	2	2	0	0	0	0	0	0	0	0	0	0	0	0			3	20	2		1
3	0	57	3	1	0	71	2		1	0	0	0	0	0	0	0	0	1	0	1	0	0	0	0	0	0	0	0	2	2	0	0	0	0	0	0	0	0	0	0	0	0			2	20	2		1
4	0	56	3	2	0	38	1	3	0	0	0	0	0	0	0	1	0	0	0	0	0	1	0	1	0	0	0	0	2	2	0	0	0	0	0	0	0	0	0	0	0	0			2		2		0
5	0	59	3	2	0	64	1	5	0	0	0	0	1	0	0	1	0	0	0	0	0	0	0	0	0	0	0	1	2	2	0	0	0	0	0	0	0	0	0	0	0	0			1		2		1
6	0	8	3	2	1	62	1	3	0	0	0	0	0	0	0	1	0	0	0	0	0	0	0	0	0	0	0	1	2	2	0	0	0	0	0	0	0	0	0	0	0	0			2		2		0
7	0	10	3	1	0	45	1	3	0	0	0	0	1	0	0	1	0	0	0	0	0	0	0	0	0	0	1	0	2	2	0	0	0	0	0	0	0	0	0	0	0	0			2	10	2		1
8	0	17	3	2	0	65	1	3	0	0	0	0	1	0	0	0	0	0	0	0	0	0	0	0	0	0	1	0	2	2	0	0	0	0	0	0	0	0	0	0	0	0			3	40	2		1
9	0	6	3	2	0	35	1	3	0	0	0	0	0	0	0	1	0	0	0	0	0	0	0	0	0	0	1	0	2	2	0	0	0	0	0	0	0	0	0	0	0	0			1		2		0
10	0	4	3	2	1	76	1	3	0	0	0	0	0	0	0	0	0	1	0	0	0	0	0	0	0	0	1	0	3	1	0	0	0	0	1	0	0	0	0	0	0	0	5	2	1		2		0
11	0	14	3	2	0	94	2		1	0	0	0	0	1	0	0	0	0	0	0	0	0	0	0	0	0	1	0	2	1	0	0	0	0	0	0	0	0	1	0	0	0	75	1	1		2		1
12	0	13	3	2	0	64	1	3	0	0	0	0	0	0	0	1	0	0	0	0	0	0	0	0	0	0	1	0	3	2	0	0	0	0	0	0	0	0	0	0	0	0			1		2		1
13	0	11	3	2	1	58	1	4	0	0	0	0	0	0	0	0	0	1	0	0	0	0	0	0	0	0	1	0	2	2	0	0	0	0	0	0	0	0	0	0	0	0			2	10	2		0
14	0	5	3	1	0	38	1	5	0	0	0	0	0	0	0	0	0	1	0	0	0	0	0	0	0	0	1	0	2	2	0	0	0	0	0	0	0	0	0	0	0	0			1		2		0
15	0	2	3	1	0	63	1	4	0	0	0	0	0	0	0	0	0	1	0	0	0	0	1	0	0	1	0	0	2	2	0	0	0	0	0	0	0	0	0	0	0	0			1		2		1
16	0	7	3	2	0	47	1	4	0	0	0	0	1	0	0	0	0	0	0	0	0	0	0	0	0	0	1	0	2	2	0	0	0	0	0	0	0	0	0	0	0	0			1		2		1
17	0	9	3	2	1	59	1	4	0	0	0	0	1	0	0	0	0	0	0	0	0	0	0	0	0	0	1	0	2	2	0	0	0	0	0	0	0	0	0	0	0	0			1		2		1
18	0	18	3	1	1	67	1	3	0	0	0	0	0	0	0	1	0	0	0	0	0	0	0	0	0	0	1	0	2	1	0	0	0	0	0	0	0	0	1	0	0	0	75	1	1		2		1
19	0	19	3	1	1	41	1	3	0	0	0	0	0	0	0	0	0	1	0	0	0	0	0	0	0	0	1	0	2		0	0	0	0	0	0	0	0	0	0	0	0			1		2		0
20	0	15	3	1	1	64	1	5	0	0	0	0	0	0	0	0	0	1	0	0	0	0	0	0	0	0	1	0	2	2	0	0	0	0	0	0	0	0	0	0	0	0			2	10	2		0
21	0	20	3	1	0	55	1	3	0	0	0	0	0	0	0	0	0	1	0	0	0	0	0	0	0	0	1	0	2	2	0	0	0	0	0	0	0	0	0	0	0	0			3		3		1
22	0	16	3	2	0	57	1	3	0	0	0	0	0	0	0	1	0	0	0	0	0	1	0	0	0	0	0	0	2	2	0	0	0	0	0	0	0	0	0	0	0	0			2	10	2		1
23	0	3	3	1	0	64	1	3	0	0	0	0	0	0	0	1	0	0	0	0	0	0	0	0	0	0	1	0	3	2	0	0	0	0	0	0	0	0	0	0	0	0			2	44	2		0
24	0	8	3	2	1	62	1	4	0	0	0	0	0	0	0	1	0	0	0	0	0	0	0	0	0	0	1	0	2	2	0	0	0	0	0	0	0	0	0	0	0	0			2		2		0
25	0	1	3	1	0	76	1	3	0	0	0	0	0	0	0	0	0	1	0	0	0	0	0	0	0	0	1	0	2	2	0	0	0	0	0	0	0	0	0	0	0	0			1		2		0
26	0	35	3	2	0	70	1	4	0	0	0	0	0	0	0	0	0	1	0	0	0	0	1	0	0	1	0	0	2	2	0	0	0	0	0	0	0	0	0	0	0	0			3	25	2		0
27	0	38	3	2	0	41	1	3	0	0	0	0	1	0	0	1	0	0	0	0	0	0	0	0	0	0	1	0	2	2	0	0	0	0	0	0	0	0	0	0	0	0			3		3		0
28	0	39	3	1	0	41	1	4	0	0	0	0	1	0	0	0	0	0	0	0	0	0	0	0	0	0	1	0	3	2	0	0	0	0	0	0	0	0	0	0	0	0			1		2		1
29	0	40	3	1	0	59	1	4	0	0	0	0	0	0	0	1	0	0	0	0	0	0	0	0	0	0	1	0	2	2	0	0	0	0	0	0	0	0	0	0	0	0			2		2		0
30	0	33	3	2	0	67	1	4	0	0	0	0	0	0	0	1	0	0	0	0	0	0	0	0	0	0	1	0	2	2	0	0	0	0	0	0	0	0	0	0	0	0			1		1		0
31	1	36	3	2	1	72	1	5	0	0	0	0	0	0	0	0	0	1	0	0	0	0	0	0	0	1	0	0	2	1	0	0	0	0	0	0	0	0	0	1	0	0	75	1	1		2		1
32	0	28	3	1	0	54	1	3	0	0	0	0	1	0	0	0	0	0	0	0	0	0	0	0	0	0	1	0	2	2	0	0	0	0	0	0	0	0	0	0	0	0			1		2		1
33	0	37	3	2	0	73	1	5	0	0	0	0	1	0	0	0	0	0	0	0	0	0	1	0	0	0	0	0	3	1	0	0	0	0	0	0	0	0	1	0	0	0	75	1	3	40	2		1
34	1	32	3	1	1	62	1	5	0	0	0	0	0	0	0	0	0	1	0	0	0	0	0	0	0	0	1	0	2	2	0	0	0	0	0	0	0	0	0	0	0	0			1		1		1
35	1	29	3	1	1	75	1	4	0	0	0	0	0	0	0	0	0	1	0	0	0	0	0	0	0	0	1	0	2	2	0	0	0	0	0	0	0	0	0	0	0	0			3		3		1
36	1	30	3	1	0	87	1	0	0	0	0	0	1	0	0	1	0	0	0	0	0	0	0	0	0	0	1	0	2	2	0	0	0	0	0	0	0	0	0	0	0	0			1		1		1
37	0	54	3	1	0	58	1	3	0	0	0	0	1	0	0	1	0	0	0	0	0	0	0	0	0	0	1	0	2	2	0	0	0	0	0	0	0	0	0	0	0	0			1		1		1
38	1	31	3	1	0	51	1	3	0	0	0	0	0	0	0	1	0	0	0	0	0	0	0	0	0	0	1	0	2	2	0	0	0	0	0	0	0	0	0	0	0	0			3		3		0
39	0	27	3	1	0	74	1	3	0	0	0	0	0	0	0	1	0	0	0	0	0	0	1	0	0	0	0	0	2	2	0	0	0	0	0	0	0	0	0	0	0	0			2		2		1
40	0	25	3	2	0	78	1	3	0	0	0	0	1	0	0	1	0	0	0	0	0	0	1	0	0	0	0	0	2	2	0	0	0	0	0	0	0	0	0	0	0	0			3		3		0
41	1	17	2	1	0	57	2		1	0	0	0	0	0	0	1	0	0	0	0	0	0	1	0	0	0	0	0	2	1	0	0	0	0	0	0	0	0	1	0	0	0	75	1	2	Ej angivet	1		0
42	0	26	2	1	0	79	2		1	0	0	0	0	0	0	0	0	1	0	0	0	0	0	0	0	1	0	0	2	1	0	0	0	0	0	1	0	0	0	0	0	0	20	1	2	15	2		1
43	1	23	2	1	0	52	2		1	0	0	0	0	0	0	0	0	1	0	0	0	0	0	0	0	1	0	0	2	1	0	0	0	0	0	0	0	0	1	0	0	0	75	1	1		2		0
44	1	24	3	2	0	59	1		0	0	0	0	0	0	0	0	0	1	0	0	0	0	1	0	0	0	0	0	2	2	0	0	0	0	0	0	0	0	0	0	0	0			3		2		0
45	1	26	3	2	1	87	1	4	0	0	0	0	1	0	0	0	0	0	0	0	0	0	1	0	0	1	0	0	2	2	0	0	0	0	0	0	0	0	0	0	0	0			1		2		1
46	0	50	3	2	0	54	1	3	0	0	0	0	0	0	0	1	0	0	0	0	0	0	0	0	0	0	1	0	2	2	0	0	0	0	0	0	0	0	0	0	0	0			1		2		1
47	0	51	3	1	1	55	1	3	0	0	0	0	1	0	0	1	0	0	0	0	0	1	0	0	0	0	0	0	2	2	0	0	0	0	0	0	0	0	0	0	0	0			3		3		1
48	0	85	3	2	1	67	1	3	0	0	0	0	0	0	0	0	0	1	0	0	0	0	0	0	0	0	1	0	2	2	0	0	0	0	0	0	0	0	0	0	0	0			2	40	2		1
49	0	86	3	1	0	51	1	3	0	0	0	0	1	0	0	1	0	0	0	0	0	0	0	0	0	0	1	0	2	2	0	0	0	0	0	0	0	0	0	0	0	0			3		3		1
50	0	96	3	2	0	46	1	3	0	0	0	0	1	0	0	0	0	0	0	0	0	0	0	0	0	0	1	0	2	2	0	0	0	0	0	0	0	0	0	0	0	0			1		2		0
51	0	97	3	1	1	76	1		0	0	0	0	0	0	0	0	0	1	0	0	0	0	1	0	0	0	0	0	2	2	0	0	0	0	0	0	0	0	0	0	0	0			2	15	2		0
52	0	80	3	1	0	69	2		1	0	0	0	0	0	0	0	0	1	0	0	0	0	0	0	0	1	0	0	2	2	0	0	0	0	0	0	0	0	0	0	0	0			3	28	3	14	0
53	0	78	3	1	0	52	2	3	1	0	0	0	0	0	0	0	0	1	0	0	0	0	0	0	0	0	1	0	2	2	0	0	0	0	0	0	0	0	0	0	0	0			3	33	2		0
54	0	43	3	1	0	80	1	3	0	0	0	0	0	0	0	0	0	1	0	0	0	0	1	0	0	0	0	0	2	1	0	0	0	0	0	0	0	0	1	0	0	0	75	1	3		3		1
55	0	61	3	2	0	73	1	4	0	0	0	0	0	0	0	1	0	0	0	0	0	0	0	0	0	0	1	0	2	2	0	0	0	0	0	0	0	0	0	0	0	0			1		2		0
56	0	45	3	2	0	56	1	3	0	0	0	0	1	0	0	1	0	0	0	0	0	0	0	0	0	0	1	0	2	2	0	0	0	0	0	0	0	0	0	0	0	0			3	8	2		1
57	0	52	3	2	0	69	1	3	0	0	0	0	0	0	0	0	0	1	0	0	0	0	0	0	0	0	1	0	2	2	0	0	0	0	0	0	0	0	0	0	0	0			2	30	2		1
58	1	68	3	2	0	85	1	4	0	0	0	0	0	0	0	0	0	1	0	0	0	0	0	0	0	0	0	1	2	1	0	0	0	1	0	0	0	0	0	0	0	0	110	2	1		2		0
59	0	55	3	2	1	71	1		0	0	0	0	1	0	1	0	0	0	0	0	0	0	0	0	0	0	1	0	2	2	0	0	0	0	0	0	0	0	0	0	0	0			1		2		1
60	1	22	3	1	1	71	2	3	1	0	0	0	0	0	0	0	0	1	0	0	0	0	0	0	0	0	1	0	2	1	0	0	0	0	0	0	0	0	0	1	0	0	75	1	2	20	2		0
61	0	72	3	1	0	57	1	3	0	0	0	0	1	0	0	0	0	0	0	0	0	0	0	0	0	0	1	0	2	2	0	0	0	0	0	0	0	0	0	0	0	0			1		1		1
62	1	46	3	1	0	48	1	3	0	0	0	0	1	0	0	1	0	0	0	0	0	0	0	0	0	0	1	0	2	2	0	0	0	0	0	0	0	0	0	0	0	0			2		2		1
63	1	53	3	2	0	47	1	3	0	0	0	0	1	0	0	1	0	0	0	0	0	0	0	0	0	0	1	0	2	2	0	0	0	0	0	0	0	0	0	0	0	0			1		2		1
64	1	64	3	1	0	44	1	3	0	0	0	0	0	0	0	1	0	0	0	0	0	0	0	0	0	0	1	0	2	2	0	0	0	0	0	0	0	0	0	0	0	0			3	20	1		1
65	1	65	3	1	0	49	1	3	0	0	0	0	1	0	0	0	0	0	0	0	0	0	0	0	0	0	1	0	2	2	0	0	0	0	0	0	0	0	0	0	0	0			1		2		1
66	1	63	3	2	0	67	1	3	0	0	0	0	0	0	0	0	0	1	0	0	0	0	1	0	0	0	0	0	2	2	0	0	0	0	0	0	0	0	0	0	0	0			2	20	2		1
67	1	62	3	2	0	55	1	3	0	0	0	0	0	0	0	0	0	1	0	0	0	0	0	0	0	0	1	0	2	2	0	0	0	0	0	0	0	0	0	0	0	0			1		2		1
68	1	21	3	2	0	69	2		0	1	0	0	1	0	0	1	1	0	0	0	0	1	1	0	0	0	0	0	1	2	0	0	0	0	0	0	0	0	0	0	0	0			3	35	3	25	1
69	0	69	3	1	1	60	1	3	0	0	0	0	1	0	0	0	0	0	0	0	0	0	0	0	0	0	1	0	2	2	0	0	0	0	0	0	0	0	0	0	0	0			1		2		1
70	0	78	3	1	0	52	2		1	0	0	0	0	0	0	0	0	1	0	0	0	0	0	0	0	0	1	0	2	2	0	0	0	0	0	0	0	0	0	0	0	0			3	33	2		0
71	1	12	1	1	0	66	1	5	0	0	0	0	0	0	0	0	0	0	1	0	0	0	0	0	0	0	0	1	2	2	0	0	0	0	0	0	0	0	0	0	0	0			1		2		1
72	1	13	1	1	1	50	1	3	0	0	0	0	1	0	0	0	0	0	0	0	0	0	0	0	0	0	1	0	2	2	0	0	0	0	0	0	0	0	0	0	0	0			4		4		1
73	1	11	1	2	0	74	1	3	0	0	0	0	0	0	0	0	0	1	0	0	0	0	0	0	0	0	0	0	2	2	0	0	0	0	0	0	0	0	0	0	0	0			4		4		0
74	1	10	1	1	0	81	1	3	0	0	0	0	0	0	0	0	0	1	0	0	0	0	0	0	0	0	0	1	2	2	0	0	0	0	0	0	0	0	0	0	0	0			4		4		0
75	1	9	1	2	0	67	1	3	0	0	0	0	0	0	0	0	0	1	0	0	0	0	0	0	0	0	0	1	2	2	0	0	0	0	0	0	0	0	0	0	0	0			4		4		0
76	1	8	1	2	0	71	1	3	0	0	0	0	0	0	0	0	0	1	0	0	0	0	0	0	0	0	0	1	2	1	0	0	0	0	0	0	0	0	0	1	0	0	75	1	4		4		1
77	1	7	1	1	1	67	1	3	0	0	0	0	0	0	0	1	0	0	0	0	0	0	0	0	0	0	0	1	2	2	0	0	0	0	0	0	0	0	0	0	0	0			4		4		1
78	1	6	1	2	0	75	1	5	0	0	0	0	0	0	0	0	0	1	0	0	0	0	0	0	0	0	1	0	2	1	0	0	0	0	0	0	0	0	0	1	0	0	75	1	1		1		0
79	1	5	1	1	0	46	1	3	0	0	0	0	0	0	0	1	0	0	0	0	0	1	0	0	0	0	0	0	2	2	0	0	0	0	0	0	0	0	0	0	0	0			4		4		1
80	1	1	1	2	0	52	1	3	0	0	0	0	0	0	0	0	0	1	0	0	0	0	0	0	0	0	1	0	2	2	0	0	0	0	0	0	0	0	0	0	0	0			4		4		0
81	1	3	1	1	0	65	1	3	0	0	0	0	1	0	0	1	0	0	0	0	0	0	0	0	0	0	1	0	2	2	0	0	0	0	0	0	0	0	0	0	0	0			2	19	2		1
82	1	4	1	1	0	52	1	3	0	0	0	0	0	0	0	1	0	0	0	0	0	0	0	0	0	0	0	1	2	1	0	0	0	0	0	0	0	0	0	1	0	0	75	1	4		4		0
83	1	74	3	1	1	54	1	3	0	0	0	0	1	0	0	1	0	0	0	0	0	0	0	0	0	0	1	0	2	2	0	0	0	0	0	0	0	0	0	0	0	0			2		2		1
84	1	71	3	2	0	45	1	3	0	0	0	0	1	0	0	1	0	0	0	0	0	0	0	0	0	0	1	0	2	2	0	0	0	0	0	0	0	0	0	0	0	0			1		2		1
85	0	67	3	1	0	70	1	4	0	0	0	0	1	0	0	0	0	0	0	0	0	0	0	0	0	0	1	0	2	2	0	0	0	0	0	0	0	0	0	0	0	0			2	30	1		1
86	0	66	3	1	0	46	1	3	0	0	0	0	1	0	0	1	0	0	0	0	0	0	0	0	0	0	1	0	2	2	0	0	0	0	0	0	0	0	0	0	0	0			4		4		1
87	0	48	3	1	0	49	1	3	0	0	0	0	0	0	0	1	0	0	0	0	0	0	0	0	0	0	1	0	2	2	0	0	0	0	0	0	0	0	0	0	0	0			3	30	2		1
88	0	75	3	1	0	79	1	3	0	0	0	0	0	0	0	0	0	1	0	0	0	0	0	0	0	0	1	0	2	2	0	0	0	0	0	0	0	0	0	0	0	0			4		4		0
89	0	73	3	2	0	73	1	4	0	0	0	0	0	0	1	1	0	0	0	0	0	0	0	0	0	0	1	0	2	2	0	0	0	0	0	0	0	0	0	0	0	0			4		4		0
90	0	70	3	2	0	76	1	3	0	0	0	0	0	0	0	0	0	1	0	0	0	0	0	0	0	0	1	0	2	2	0	0	0	0	0	0	0	0	0	0	0	0			1		2		0
91	0	100	3	1	0	36	1	3	0	0	0	0	0	0	0	1	0	0	0	0	0	0	0	0	0	0	1	0	2	2	0	0	0	0	0	0	0	0	0	0	0	0			1		2		1
92	0	99	3	2	0	57	1	3	0	0	0	0	0	0	0	1	0	0	0	0	0	0	0	0	0	0	1	0	2	1	0	0	0	0	0	1	0	0	0	0	0	0	29	1	1		2		1
93	0	98	3	1	1	66	1	3	0	0	0	0	0	0	0	0	0	1	0	0	0	0	0	0	0	0	1	0	2	2	0	0	0	0	0	0	0	0	0	0	0	0			4		4		0
94	0	44	3	1	0	66	1	3	0	0	0	0	0	0	0	0	0	1	0	0	0	0	1	0	0	0	0	0	2	1	0	0	0	0	1	0	0	0	0	0	0	0	5	1	2	20	2		0
95	0	61	3	2	0	73	1	3	0	0	0	0	0	0	0	0	0	1	0	0	0	0	0	0	0	0	1	0	2	2	0	0	0	0	0	0	0	0	0	0	0	0			1		2		1
96	0	43	3	1	0	80	1	3	0	0	0	0	0	0	0	1	0	0	0	0	0	0	1	0	0	0	0	0	2	1	0	0	0	0	0	0	0	0	1	0	0	0	75	1	1		1		1
97	0	97	3	1	1	76	1	3	0	0	0	0	0	0	0	0	0	1	0	0	0	0	1	0	0	0	0	0	2	2	0	0	0	0	0	0	0	0	0	0	0	0			2	15	2		0
98	1	29	2	2	1	66	2		0	1	0	0	0	0	0	0	0	0	0	0	0	0	0	0	0	0	1	0	2	2	0	0	0	0	0	0	0	0	0	0	0	0			2		3	8-14	0
99	1	22	2	2	1	83	2		1	0	0	0	0	0	0	0	0	1	0	0	0	0	0	0	0	0	1	0	2	2	0	0	0	0	0	0	0	0	0	0	0	0			1		1		0
100	1	27	2	2	1	75	1	5	0	0	0	0	0	0	0	0	0	1	0	0	0	0	0	0	0	1	0	0	2	1	0	0	0	0	0	1	0	0	0	0	0	0	20	1 morgen	1		3	14	1
101	0	18	2	2	0	89	2		0	1	0	0	1	1	0	0	0	0	0	0	0	0	0	0	0	0	1	0	2	1	0	0	0	0	0	0	0	0	1	0	0	0	75	1	1		1		1
102	1	12	2	2	0	69	1	5	0	0	0	0	1	0	0	1	1	0	0	0	0	0	0	0	0	0	1	0	2	2	0	0	0	0	0	0	0	0	0	0	0	0			1		3	8-14	1
103	0	4	2	1	0	71	2		1	0	0	0	0	0	0	0	0	1	0	1	0	0	0	0	0	1	0	0	2	2	0	0	0	0	0	0	0	0	0	0	0	0			2	22	1		0
104	1	60	2	2	0	74	2		1	0	0	0	0	0	0	0	0	1	0	0	0	0	0	0	0	1	0	0	2	2	0	0	0	0	0	0	0	0	0	0	0	0			2	2	1		0
105	1	38	2	1	0	75	1	3	0	0	0	0	0	0	0	1	0	0	0	0	0	0	0	0	0	0	0	1	2	1	0	0	0	0	0	0	0	0	1	0	0	0	75	1	2		2		0
106	1	7	2	2	0	57	1	3	0	0	0	0	1	0	0	1	0	0	0	0	0	0	0	0	0	0	1	0	2	2	0	0	0	0	0	0	0	0	0	0	0	0			2	13	2		1
107	1	21	2	2	1	72	2		1	0	0	0	0	0	0	0	0	1	0	0	0	0	0	0	0	0	1	0	2	1	0	0	0	1	0	0	0	0	0	0	0	0	150	2	2	15	1		0
108	1	42	1	1	0	45	1	4	0	0	0	0	0	0	0	0	0	1	0	0	0	0	0	0	0	0	1	0	2	2	0	0	0	0	0	0	0	0	0	0	0	0			1		2		0
109	1	20	2	1	0	29	2		0	1	0	0	1	0	0	0	1	0	0	0	0	0	0	0	0	0	1	0	2	2	0	0	0	0	0	0	0	0	0	0	0	0			2	14	3	sidste år drukket "over" SST anbefaling	1
110	1	24	2	1	0	47	2		0	0	0	0	1	1	0	1	0	0	0	0	0	0	0	0	0	0	1	0	2	2	0	0	0	0	0	0	0	0	0	0	0	0			1		2		1
111	1	19	2	2	0	55	2		1	0	0	0	0	0	0	0	0	1	0	0	0	1	0	0	0	0	0	0	2	1	0	0	0	0	0	0	0	0	1	0	0	0	500	1	3	40	4		0
112	0	28	2	1	1	52	2		0	1	0	0	1	0	0	0	0	0	0	0	0	0	0	0	0	0	1	0	2	1	0	0	0	0	0	0	0	0	0	1	0	0	75	1	3	10	2		1
113	1	10	2	2	0	49	1	3	0	0	0	0	1	0	0	1	0	0	0	0	0	0	0	0	0	0	1	0	2	2	0	0	0	0	0	0	0	0	0	0	0	0			2	10	2		1
114	1	9	2	1	0	31	1	3	0	0	0	0	1	0	0	1	0	0	0	0	0	0	0	0	0	0	1	0	2	2	0	0	0	0	0	0	0	0	0	0	0	0			1		1		1
115	1	32	2	1	1	49	1	3	0	0	0	0	1	0	0	1	0	0	0	0	0	0	0	0	0	0	1	0	2	2	0	0	0	0	0	0	0	0	0	0	0	0			1		1		1
116	1	46	2	1	1	57	1	3	0	0	0	0	1	0	0	1	0	0	0	0	0	1	0	0	0	0	0	0	2	2	0	0	0	0	0	0	0	0	0	0	0	0			4		4		1
117	1	6	2	2	0	30	1	4	0	0	0	0	0	0	0	0	0	1	0	0	0	0	0	0	0	0	1	0	2	2	0	0	0	0	0	0	0	0	0	0	0	0			1		2		1
118	1	15	2	2	0	77	2		0	1	0	0	1	1	1	0	1	0	0	0	0	0	0	0	0	1	0	0	2	2	0	0	0	0	0	0	0	0	0	0	0	0			3	35	2		0
119	1	11	2	1	1	61	1	3	0	0	0	0	0	0	0	1	0	0	0	0	0	0	0	0	0	0	1	0	2	2	0	0	0	0	0	0	0	0	0	0	0	0			2	20	3	18	1
120	1	39	2	2	0	24	1	3	0	0	0	0	1	0	0	1	1	0	0	0	0	0	0	0	0	0	1	0	2	2	0	0	0	0	0	0	0	0	0	0	0	0			1		2		1
121	1	54	2	1	1	23	1	3	0	0	0	0	1	0	0	1	0	0	0	0	0	0	0	0	0	0	1	0	2	2	0	0	0	0	0	0	0	0	0	0	0	0			2	2	2		1
122	1	45	2	1	0	58	1	3	0	0	0	0	1	0	0	1	0	0	0	0	0	0	0	0	0	0	1	0	2	2	0	0	0	0	0	0	0	0	0	0	0	0			1		2		1
123	1	48	2	2	1	47	1		0	0	0	0	1	0	0	1	0	0	0	0	0	0	0	0	0	0	1	0	2	2	0	0	0	0	0	0	0	0	0	0	0	0			1		1		1
124	1	53	2	1	0	41	1	3	0	0	0	0	1	0	0	1	0	0	0	0	0	1	0	0	0	0	0	0	2	2	0	0	0	0	0	0	0	0	0	0	0	0			1		2		1
125	1	79	2	1	0	73	2		1	0	0	0	0	0	0	0	0	1	0	0	0	0	0	0	0	0	1	0	2	2	0	0	0	0	0	0	0	0	0	0	0	0			2	10	3	14	0
126	1	78	2	2	0	57	1	3	0	0	0	0	1	0	0	1	0	0	0	0	0	0	0	0	0	0	1	0	2	2	0	0	0	0	0	0	0	0	0	0	0	0			1		1		1
127	1	67	2	2	0	40	1	3	0	0	0	0	1	0	0	1	0	0	0	0	0	0	0	0	0	0	1	0	2	2	0	0	0	0	0	0	0	0	0	0	0	0			1		1		1
128	1	63	2	2	1	46	1	3	0	0	0	0	1	0	0	1	0	0	0	0	0	0	0	0	0	0	1	0	2	2	0	0	0	0	0	0	0	0	0	0	0	0			1		2		1
129	1	65	2	2	0	57	1	3	0	0	0	0	1	0	1	1	0	0	0	0	0	0	0	0	0	0	1	0	1	2	0	0	0	0	0	0	0	0	0	0	0	0			2		2		1
130	1	80	2	1	0	68	1	3	0	0	0	0	1	0	0	1	0	0	0	0	0	0	0	0	0	0	1	0	2	2	0	0	0	0	0	0	0	0	0	0	0	0			1		2		1
131	1	62	2	1	0	26	1	3	0	0	0	0	1	0	0	1	0	0	0	0	0	0	0	0	0	0	1	0	2	2	0	0	0	0	0	0	0	0	0	0	0	0			1		2		1
132	0	41	2	2	0	40	2		1	0	0	0	0	0	0	0	0	1	0	0	0	0	0	0	0	0	1	0	2	2	0	0	0	0	0	0	0	0	0	0	0	0			2	10	2		0
133	1	13	2	1	0	64	1	3	0	0	0	0	1	0	0	1	0	0	0	0	0	0	0	0	0	0	1	0	2	2	0	0	0	0	0	0	0	0	0	0	0	0			2	20	2		1
134	1	55	2	2	0	83	2		1	0	0	0	0	0	0	0	0	1	0	0	0	0	0	0	0	0	1	0	2	2	0	0	0	0	0	0	0	0	0	0	0	0			3	60	2		0
135	0	50	2	2	0	72	2		1	0	0	0	0	0	0	1	0	0	0	0	0	0	0	0	0	1	0	0	2	2	0	0	0	0	0	0	0	0	0	0	0	0			1		1		0
136	1	40	2	1	0	39	1	3	0	0	0	0	1	0	0	1	0	0	0	0	0	0	0	0	0	0	1	0	2	2	0	0	0	0	0	0	0	0	0	0	0	0			1		1		1
137	0	35	2	1	0	44	2		1	1	0	1	1	0	0	1	0	0	0	0	0	0	0	0	0	0	0	0	2	2	0	0	0	0	0	0	0	0	0	0	0	0			1		1		0
138	1	30	2	1	0	41	1	3	0	0	0	0	1	0	0	0	0	0	0	0	0	0	0	0	0	0	1	0	2	2	0	0	0	0	0	0	0	0	0	0	0	0			1		1		1
139	1	57	2	2	0	47	2		0	0	0	1	0	0	0	0	0	0	0	0	0	0	0	0	0	0	1	0	2	2	0	0	0	0	0	0	0	0	0	0	0	0			1		1		0
140	0	56	2	2	0	57	2		1	1	0	0	0	0	0	0	0	0	0	0	0	0	0	0	0	1	0	0	2	2	0	0	0	0	0	0	0	0	0	0	0	0			3	10	2		1
141	1	36	2	2	0	36	1	4	1	0	0	0	0	0	0	1	0	0	0	0	0	0	0	0	0	0	1	0	2	2	0	0	0	0	0	0	0	0	0	0	0	0			1		1		0
142	0	3	2	2	0	70	2		0	0	0	0	0	0	0	0	0	1	0	0	0	0	0	0	0	1	0	0	2	1	0	0	0	0	1	0	0	0	0	0	0	0	2.5	2	2	50	2		0
143	1	25	2	2	0	69	1	5	0	0	0	0	0	0	0	0	1	0	0	0	0	0	0	0	0	0	1	0	2	1	0	0	0	0	0	0	0	0	1	0	0	0	75	1	3	50	2		0
144	1	58	2	2	0	70	1	3	0	0	0	0	1	0	0	1	0	0	0	0	0	0	0	0	0	0	1	0	1	2	0	0	0	0	0	0	0	0	0	0	0	0			1		1		1
145	1	8	2	1	0	34	1	3	0	0	0	0	1	0	0	1	0	0	0	0	0	0	0	0	0	0	1	0	2	2	0	0	0	0	0	0	0	0	0	0	0	0			1		1		1
146	1	37	2	2	0	49	1	3	0	0	0	0	1	0	0	1	0	0	0	0	0	0	0	0	0	0	1	0	2	2	0	0	0	0	0	0	0	0	0	0	0	0			3	1	2		1
147	1	49	2	2	1	80	1	3	0	0	0	0	0	1	1	0	0	0	0	0	0	0	0	0	0	0	1	0	2	1	0	0	0	1	0	0	0	0	0	0	0	0	150	2	2	59	2		0
148	0	47	2	1	0	81	2	3	0	0	0	0	0	0	0	0	0	1	0	0	0	0	0	0	0	1	0	0	2	1	0	0	0	0	0	0	0	0	1	0	0	0	75	1	3	23	2		0
149	1	2	2	1	0	59	1		0	0	0	0	1	0	0	1	0	0	0	0	0	0	0	0	0	0	1	0	2	2	0	0	0	0	0	0	0	0	0	0	0	0			2	1	2		1
150	1	44	2	2	0	45	1	3	0	0	0	0	1	0	0	1	0	0	0	0	0	0	0	0	0	0	1	0	2	2	0	0	0	0	0	0	0	0	0	0	0	0			1		1		1
151	1	14	2	2	1	69	1	3	0	0	0	0	1	0	0	1	0	0	0	0	0	0	0	0	0	0	1	0	2	1	0	0	0	0	0	0	0	0	1	0	0	0	75	1	1		2		1
152	0	52	2	1	1	49	2		1	0	0	0	0	0	0	0	0	1	0	0	0	0	0	0	0	1	0	0	2	2	0	0	0	0	0	0	0	0	0	0	0	0			1		3	21	0
153	0	59	2	1	0	75	2		0	1	0	0	1	0	0	0	0	0	0	0	0	0	0	0	0	0	1	0	2	2	0	0	0	0	0	0	0	0	0	0	0	0			1		2		1
154	0	5	2	1	1	72	1	5	0	0	0	0	1	0	0	0	0	0	0	0	0	0	0	0	0	1	0	0	2	2	0	0	0	0	0	0	0	0	0	0	0	0			1		2		1
155	1	51	2	1	0	74	2		1	0	0	0	0	0	0	0	0	1	0	0	0	0	0	0	0	1	0	0	2	2	0	0	0	0	0	0	0	0	0	0	0	0			2	20	2		0
156	0	70	2	1	0	27	2		0	1	0	0	1	0	1	0	0	0	0	0	0	0	0	0	0	0	1	0	2	2	0	0	0	0	0	0	0	0	0	0	0	0			1		2		1
157	1	77	2	1	0	49	1	3	0	0	0	0	1	0	0	0	0	0	0	0	0	0	0	0	0	0	1	0	2	2	0	0	0	0	0	0	0	0	0	0	0	0			1		2		1
158	0	75	2	1	0	45	2		1	0	0	0	0	0	0	0	0	1	0	0	0	0	0	0	0	0	1	0	2	2	0	0	0	0	0	0	0	0	0	0	0	0			1		2		1
159	1	69	2	2	1	54	1	3	0	0	0	0	1	0	0	1	0	0	0	0	0	0	0	0	0	0	1	0	2	2	0	0	0	0	0	0	0	0	0	0	0	0			1		2		1
160	1	76	2	1	0	65	1	3	0	0	0	0	1	0	0	1	0	0	0	0	0	0	0	0	0	0	1	0	2	1	0	0	0	0	1	0	0	0	0	0	0	0	5	2	2	10	2		0
161	0	74	2	2	0	72	2		1	0	0	0	0	0	0	0	0	1	0	0	0	0	0	0	0	1	0	0	2	2	0	0	0	0	0	0	0	0	0	0	0	0			2	23	2		0
162	0	72	2	2	0	31	2		0	1	0	1	0	0	0	0	0	0	0	0	0	0	0	0	0	0	1	0	2	1	0	0	1	0	0	0	0	0	0	0	0	0	18000	1	1		2		0
163	1	61	2	1	1	31	1	3	0	0	0	0	1	0	0	1	0	0	0	0	0	0	0	0	0	0	1	0	2	2	0	0	0	0	0	0	0	0	0	0	0	0			2	5	2		1
164	1	18	1	1	0	61	1	3	0	0	0	0	1	0	0	0	0	0	0	0	0	0	0	0	0	0	1	0	2	2	0	0	0	0	0	0	0	0	0	0	0	0			1		2		1
165	1	17	1	2	1	57	1	3	0	0	0	0	1	0	0	0	0	0	0	0	0	0	0	0	0	0	1	0	2	1	0	0	0	0	0	0	0	0	0	1	0	0	75	1	1		2		1
166	1	16	1	1	0	57	1	3	0	0	0	0	1	1	0	1	0	0	0	0	0	0	0	0	0	0	1	0	2	2	0	0	0	0	0	0	0	0	0	0	0	0			1		1		0
167	1	15	1	2	0	78	1	3	0	0	0	0	0	0	0	0	0	1	0	0	0	0	0	0	0	0	1	0	2	2	0	0	0	0	0	0	0	0	0	0	0	0			1		1		0
168	1	14	1	1	1	51	1	4	0	0	0	0	1	0	0	1	0	0	0	0	0	0	0	0	0	0	1	0	2	2	0	0	0	0	0	0	0	0	0	0	0	0			4		4		1
169	1	33	1	1	1	81	1	3	0	0	0	0	0	0	0	0	0	1	0	0	0	0	0	0	0	0	1	0	2	2	0	0	0	0	0	0	0	0	0	0	0	0			4		4		0
170	1	32	1	2	0	71	1	3	0	0	0	0	0	0	0	1	0	1	0	0	0	0	0	0	0	0	0	0	2	1	0	0	0	0	0	0	0	0	0	1	0	0	75	1	1		1		0
171	1	31	1	2	0	56	1	3	0	0	0	0	0	0	0	1	0	0	0	0	0	0	0	0	0	0	1	0	2	2	0	0	0	0	0	0	0	0	0	0	0	0			3	10	2		1
172	1	30	1	2	0	62	1	3	0	0	0	0	0	0	0	0	0	1	0	0	0	0	0	0	0	0	1	0	2	2	0	0	0	0	0	0	0	0	0	0	0	0			2	5	2		1
173	1	29	1	1	1	70	1	3	0	0	0	0	0	0	0	1	0	0	0	0	0	0	0	0	0	0	1	0	2	1	0	0	0	0	1	0	0	0	0	0	0	0	5	2	1		2		1
174	1	28	1	1	0	44	1	3	0	0	0	0	1	0	1	1	0	0	0	0	0	0	0	0	0	0	1	0	2	2	0	0	0	0	0	0	0	0	0	0	0	0			1		2		1
175	1	27	1	2	0	63	1	3	0	0	0	0	1	0	1	1	1	0	0	0	0	0	0	0	0	0	1	0	2	2	0	0	0	0	0	0	0	0	0	0	0	0			1		2		0
176	1	60	1	1	0	43	1	3	0	0	0	0	1	0	0	1	0	0	0	0	0	0	0	0	0	0	1	0	2	2	0	0	0	0	0	0	0	0	0	0	0	0			1		2		1
177	1	59	1	2	1	57	1	3	0	0	0	0	0	0	0	0	0	1	0	0	0	0	0	0	0	0	1	0	2	2	0	0	0	0	0	0	0	0	0	0	0	0			1		1		0
178	1	58	1	1	1	63	1	3	0	0	0	0	0	0	0	0	0	1	0	0	0	0	0	0	0	0	1	0	2	2	0	0	0	0	0	0	0	0	0	0	0	0			1		2		1
179	1	57	1	1	1	69	1	3	0	0	0	0	1	0	0	0	0	0	0	0	0	0	0	0	0	0	1	0	2	2	0	0	0	0	0	0	0	0	0	0	0	0			2	44	3	22	1
180	1	56	1	2	0	46	1	3	0	0	0	0	0	0	0	0	0	0	0	0	0	0	0	0	0	0	1	0	2	2	0	0	0	0	0	0	0	0	0	0	0	0			1		2		1
181	1	55	1	2	0	43	1	3	0	0	0	0	1	0	0	0	0	0	0	0	0	0	0	0	0	0	1	0	2	2	0	0	0	0	0	0	0	0	0	0	0	0			1		1		1
182	1	54	1	1	0	72	1	3	0	0	0	0	1	0	0	0	0	0	0	0	0	0	0	0	0	0	1	0	2	1	0	0	0	0	1	0	0	0	0	0	0	0	5	2	3	20	2		1
183	1	53	1	2	0	66	1	3	0	0	0	0	0	1	0	1	0	0	0	0	0	0	0	0	0	0	1	0	2	2	0	0	0	0	0	0	0	0	0	0	0	0			1		2		0
184	1	22	1	1	1	70	1	3	0	0	0	0	0	0	0	0	0	0	1	0	0	0	0	0	0	0	1	0	3	1	0	0	0	0	0	0	0	0	1	0	0	0	75	1	2		2		1
185	1	52	1	2	0	53	1	3	0	0	0	0	0	0	0	1	0	0	0	0	0	0	0	0	0	0	1	0	2	2	0	0	0	0	0	0	0	0	0	0	0	0			2	25	2		1
186	1	51	1	1	1	64	1	3	0	0	0	0	0	0	0	0	0	1	0	0	0	0	0	0	0	0	0	0	2	2	0	0	0	0	0	0	0	0	0	0	0	0			1		2		1
187	1	47	1	2	0	63	1	3	0	0	0	0	1	0	0	0	0	0	0	0	0	0	1	0	0	0	0	0	1	2	0	0	0	0	0	0	0	0	0	0	0	0			1		2		0
188	1	50	1	2	1	57	1	3	0	0	0	0	1	0	0	1	0	0	0	0	0	0	0	0	0	0	1	0	2	2	0	0	0	0	0	0	0	0	0	0	0	0			1		1		1
189	1	49	1	2	0	51	1	3	0	0	0	0	1	0	0	1	0	0	0	0	0	0	0	0	0	0	1	0	2	2	0	0	0	0	0	0	0	0	0	0	0	0			1		2		1
190	1	48	1	2	0	53	1	3	0	0	0	0	1	0	0	1	0	0	0	0	0	0	0	0	0	0	1	0	2	2	0	0	0	0	0	0	0	0	0	0	0	0			1		2		1
191	1	46	1	1	0	63	2		1	0	0	0	0	0	0	0	0	1	0	0	0	0	0	0	0	1	0	0	2	2	0	0	0	0	0	0	0	0	0	0	0	0			1		2		1
192	1	45	1	1	0	55	1	3	0	0	0	0	0	0	0	0	0	1	0	0	0	0	0	0	0	0	1	0	2	2	0	0	0	0	0	0	0	0	0	0	0	0			1		2		0
193	1	21	1	1	0	73	1	3	0	0	0	0	1	0	0	1	0	0	0	0	0	1	0	0	0	0	0	0	2	2	0	0	0	0	0	0	0	0	0	0	0	0			1		2		1
194	1	23	1	2	0	55	1	3	0	0	0	0	1	0	0	1	0	0	0	0	0	0	0	0	0	0	1	0	2	2	0	0	0	0	0	0	0	0	0	0	0	0			4		4		1
195	1	2	1	2	0	77	1	3	0	0	0	0	1	0	0	0	0	0	0	0	0	0	0	0	0	0	1	0	2	2	0	0	0	0	0	0	0	0	0	0	0	0			2	16	2		1
196	1	44	1	1	0	62	1	3	0	0	0	0	1	0	0	1	0	0	0	0	0	0	0	0	0	0	1	0	2	2	0	0	0	0	0	0	0	0	0	0	0	0			2	20	2		0
197	1	43	1	2	0	36	1	3	0	0	0	0	0	0	0	1	0	0	0	0	0	0	0	0	0	0	1	0	2	2	0	0	0	0	0	0	0	0	0	0	0	0			2		2		1
198	1	24	1	1	1	79	1	3	0	0	0	0	0	0	0	0	0	1	0	0	0	0	0	0	0	0	1	0	2	1	0	0	0	0	0	0	0	0	0	1	0	0	75	1	1		3	20	0
199	1	25	1	2	0	55	1	3	0	0	0	0	1	0	0	1	0	0	0	0	0	1	0	0	0	0	0	0	2	2	0	0	0	0	0	0	0	0	0	0	0	0			1		2		1
200	1	36	1	1	0	66	1	5	0	0	0	0	1	0	0	1	0	0	0	0	0	0	1	0	0	0	0	0	2	2	0	0	0	0	0	0	0	0	0	0	0	0			1		1		1
201	1	37	1	2	1	76	1	3	0	0	0	0	0	0	0	0	0	1	0	0	0	0	0	0	0	0	1	0	2	1	1	0	0	0	0	0	0	0	0	0	0	0	2.5	8	1		2		0
202	1	38	1	2	1	39	1	3	0	0	0	0	1	0	0	1	0	0	0	0	0	0	0	0	0	0	1	0	2	2	0	0	0	0	0	0	0	0	0	0	0	0			1		2		1
203	1	78	2	1	0	45	1	3	0	0	0	0	1	0	0	1	0	0	0	0	0	1	0	0	0	0	0	0	2	2	0	0	0	0	0	0	0	0	0	0	0	0			1		2		1
204	1	35	1	1	0	47	1	3	0	0	0	0	0	0	0	0	0	1	0	0	0	0	0	0	0	0	1	0	2	2	0	0	0	0	0	0	0	0	0	0	0	0			4		4		0
205	1	34	1	2	0	42	1	3	0	0	0	0	1	0	0	1	0	0	0	0	0	0	0	0	0	0	1	0	2	2	0	0	0	0	0	0	0	0	0	0	0	0			1		2		1
206	1	39	1	1	0	50	1	3	0	0	0	0	1	0	0	1	0	0	0	0	0	0	0	0	0	0	1	0	2	2	0	0	0	0	0	0	0	0	0	0	0	0			1		2		1
207	1	40	1	1	0	62	1	3	0	0	0	0	1	0	0	1	0	0	0	0	0	0	0	0	0	1	0	0	2	2	0	0	0	0	0	0	0	0	0	0	0	0			4		4		0
208	1	41	1	1	1	64	1	3	0	0	0	0	0	0	0	0	0	1	0	0	0	0	0	0	0	0	1	0	2	2	0	0	0	0	0	0	0	0	0	0	0	0			1		2		0
209	1	80	1	2	0	74	1	3	0	0	0	0	0	0	0	0	0	1	0	0	0	1	0	0	0	0	0	0	2	2	0	0	0	0	0	0	0	0	0	0	0	0			1		2		0
210	1	79	1	2	0	84	1	3	0	0	0	0	0	0	0	0	0	1	0	0	0	0	1	0	0	0	0	0	2	2	0	0	0	0	0	0	0	0	0	0	0	0			4		4		0
211	1	77	1	2	0	43	1	3	0	0	0	0	0	0	0	0	0	1	0	0	0	0	0	0	0	0	1	0	2	2	0	0	0	0	0	0	0	0	0	0	0	0			4		4		0
212	1	76	1	2	1	79	1	3	0	0	0	0	0	0	0	0	0	1	0	0	0	0	0	0	0	0	1	0	2	2	0	0	0	0	0	0	0	0	0	0	0	0			1		2		1
213	1	75	1	1	0	46	1	3	0	0	0	0	1	0	1	1	0	0	0	0	0	0	0	0	0	0	1	0	2	2	0	0	0	0	0	0	0	0	0	0	0	0			1		2		1
214	1	74	1	1	0	83	1	3	0	0	0	0	1	0	0	1	0	0	0	0	0	0	1	0	0	0	0	0	2	2	0	0	0	0	0	0	0	0	0	0	0	0			3	15	2		0
215	1	73	1	1	0	56	1	3	0	0	0	0	1	0	1	1	0	0	0	0	0	0	0	0	0	0	1	0	2	2	0	0	0	0	0	0	0	0	0	0	0	0			1		2		1
216	1		1	2	1	68	1	3	0	0	0	0	1	0	1	1	0	0	0	0	0	0	0	0	0	0	1	0	2	2	0	0	0	0	0	0	0	0	0	0	0	0			4		4		1
217	1	69	1	1	0	37	1	3	0	0	0	0	1	0	0	1	0	0	0	0	0	0	0	0	0	0	1	0	2	2	0	0	0	0	0	0	0	0	0	0	0	0			1		2		1
218	1	68	1	2	0	58	1	3	0	0	0	0	1	0	0	0	0	0	0	0	0	0	0	0	0	0	1	0	2	2	0	0	0	0	0	0	0	0	0	0	0	0			1		2		1
219	1	67	1	2	0	62	2		1	0	0	0	0	0	0	0	0	1	0	0	0	0	0	0	0	0	0	0	2	2	0	0	0	0	0	0	0	0	0	0	0	0			2	30	2		0
220	1	66	1	1	0	38	1	3	0	0	0	0	1	0	0	1	0	0	0	1	0	0	0	0	0	0	0	0	2	2	0	0	0	0	0	0	0	0	0	0	0	0			1		2		1
221	1	65	1	1	0	69	1	3	0	0	0	0	0	0	0	0	0	1	0	0	0	0	1	0	0	0	0	0	2	2	0	0	0	0	0	0	0	0	0	0	0	0			1		2		0
222	1		3	2	0	65	1	3	0	0	0	0	0	0	0	0	0	1	0	0	0	0	0	0	0	0	1	0	2	2	0	0	0	0	0	0	0	0	0	0	0	0			2	30	2		0
223	0		3	2	0	64	1	3	0	0	0	0	0	0	0	0	0	1	0	0	0	0	0	0	0	0	1	0	2	2	0	0	0	0	0	0	0	0	0	0	0	0			2	50	2		0
224	0		3	2	0	59	1	3	0	0	0	0	1	0	0	1	0	0	0	0	0	0	1	0	0	0	0	0	1	2	0	0	0	0	0	0	0	0	0	0	0	0			1		1		0
225	1	78	1	1	0	72	2		1	0	0	0	0	0	0	0	0	1	0	0	0	0	0	0	0	0	1	0	2	1	0	0	0	0	1	0	0	0	0	0	0	0	2.5	2	2	40	2		0
226	1	64	1	2	1	58	1	3	0	0	0	0	1	0	1	1	0	0	0	0	0	0	0	0	0	0	1	0	2	2	0	0	0	0	0	0	0	0	0	0	0	0			2	30	2		1
227	1	63	1	1	1	77	2		1	0	0	0	1	0	0	0	0	0	0	1	0	0	0	0	0	0	0	0	2	1	0	0	0	0	0	0	0	0	1	0	0	0	75	1	1		3	14	1
228	1	61	1	1	0	46	1	3	0	0	0	0	1	0	0	0	0	0	0	0	0	0	0	0	0	0	1	0	2	2	0	0	0	0	0	0	0	0	0	0	0	0			1		2		1
229	1	20	1	2	0	66	1	5	0	0	0	0	1	0	0	0	0	0	0	0	1	0	0	0	0	0	1	0	2	2	0	0	0	0	0	0	0	0	0	0	0	0			1		2		1
230	1	19	1	2	0	44	1	3	0	0	0	0	1	0	0	0	0	0	0	0	0	0	0	0	0	0	1	0	2	2	0	0	0	0	0	0	0	0	0	0	0	0			3	20	2		1
231	1	62	1	2	0	52	1	3	0	0	0	0	1	0	0	1	0	0	0	0	0	0	0	0	0	0	1	0	2	2	0	0	0	0	0	0	0	0	0	0	0	0			1		2		1
232	1	104	2	1	0	51	1	5	0	0	0	0	1	0	0	0	0	0	0	0	0	0	0	0	0	0	1	0	2	2	0	0	0	0	0	0	0	0	0	0	0	0			2	8	2		0
233	1	137	3	1	1	42	1	4	0	0	0	0	0	0	0	0	0	1	0	0	0	0	0	0	0	0	1	0	2	2	0	0	0	0	0	0	0	0	0	0	0	0			1		2		1
234	1	147	3	1	0	74	1	3	0	0	0	0	0	0	0	0	0	1	0	0	0	0	1	0	0	0	0	0	2	2	0	0	0	0	0	0	0	0	0	0	0	0			2	15	2		0
235	1	149	3	1	0	71	1	3	0	0	0	0	0	0	0	0	0	1	0	0	0	0	1	0	0	0	0	0	2	1	0	0	0	0	0	0	0	0	1	0	0	0	75	1	2	40	2		0
236	0	142	3	2	0	54	1	3	0	0	0	0	1	0	0	1	0	0	0	0	0	0	1	0	0	0	0	0	2	1	0	0	0	0	0	0	0	0	1	0	0	0	75	1	3	20	2		1
237	0	141	3	2	0	70	1	3	0	0	0	0	1	0	0	1	0	0	0	0	0	0	0	0	0	0	1	0	2	2	0	0	0	0	0	0	0	0	0	0	0	0			2	2	2		1
238	0	139	3	2	1	65	1	3	0	0	0	0	1	0	0	1	0	0	0	0	0	0	0	0	0	0	1	0	2	1	0	0	0	0	0	1	0	0	0	0	0	0	10	1	3	50	2		1
239	1	121	3	1	0	72	2		1	0	0	0	1	0	0	1	0	0	0	0	0	0	0	0	0	0	1	0	2	2	0	0	0	0	0	0	0	0	0	0	0	0			4		4		1
240	1	144	3	2	0	69	1	3	0	0	0	0	1	0	0	1	0	0	0	0	0	1	0	0	0	0	0	0	2	2	0	0	0	0	0	0	0	0	0	0	0	0			4				1
241	0	112	3	1	1	67	1	3	0	0	0	0	0	0	0	0	0	1	0	0	0	0	0	0	0	0	1	0	2	2	0	0	0	0	0	0	0	0	0	0	0	0			2		3		0
242	0	114	3	2	1	42	1	3	0	0	0	0	1	0	0	0	0	0	0	0	0	0	0	0	0	0	1	0	2	2	0	0	0	0	0	0	0	0	0	0	0	0			1		2		1
243	0	122	3	2	0	53	1	3	0	0	0	0	1	0	0	1	0	0	0	0	0	1	0	0	0	0	0	0	2	2	0	0	0	0	0	0	0	0	0	0	0	0			2		2		1
244	0	123	3	1	0	80	1	3	0	0	0	0	1	0	0	0	0	0	0	0	0	0	0	0	0	0	1	0	2	1	0	0	0	0	0	1	0	0	0	0	0	0	20	1	2	40	2		1
245	0	91	3	1	0	57	1	3	0	0	0	0	1	0	0	1	0	0	0	0	0	0	0	0	0	0	1	0	2	2	0	0	0	0	0	0	0	0	0	0	0	0			2	10	2		1
246	0	106	3	1	0	73	1	4	0	0	0	0	0	0	0	1	0	0	0	0	0	0	0	0	0	0	1	0	2	1	0	0	0	0	0	0	0	0	1	0	0	0	75	1	1		1		0
247	0	107	3	1	0	79	1	5	0	0	0	0	0	0	0	0	0	1	0	0	0	0	0	0	0	0	1	0	2	2	0	0	0	0	0	0	0	0	0	0	0	0			1		2		0
248	1	90	3	1	0	25	2		0	1	0	0	1	0	0	0	0	0	0	0	0	0	0	0	0	0	1	0	2	2	0	0	0	0	0	0	0	0	0	0	0	0			3	4	2		1
249	0	41	3	2	0	53	1	4	0	0	0	0	1	0	0	0	0	0	0	0	0	0	0	0	0	0	1	0	2	2	0	0	0	0	0	0	0	0	0	0	0	0			1		2		0
250	0	81	3	2	0	77	1	3	0	0	0	0	1	0	0	1	0	0	0	0	0	1	1	0	0	0	0	0	2	1	0	0	0	0	0	0	0	0	0	1	0	0	75	1	1		2		1
251	0	120	3	2	0	47	1	3	0	0	0	0	1	0	0	1	0	0	0	0	0	0	0	0	0	0	1	0	2	2	0	0	0	0	0	0	0	0	0	0	0	0			3	30	2		1
252	0	83	3	1	0	78	1	3	0	0	0	0	1	0	0	1	0	0	0	0	0	0	0	0	0	0	1	0	2	2	0	0	0	0	0	0	0	0	0	0	0	0			1		2		1
253	0	84	3	2	0	61	1	3	0	0	0	0	1	0	0	1	0	0	0	0	1	1	1	0	0	0	0	0	1	2	0	0	0	0	0	0	0	0	0	0	0	0			3	45	2		0
254	0	95	3	1	1	80	1	3	0	0	0	0	0	0	0	0	0	1	0	0	0	0	0	0	0	0	1	0	2	2	0	0	0	0	0	0	0	0	0	0	0	0			3	20	2		1
255	1	131	3	1	1	74	2		1	0	0	0	0	0	0	0	0	1	0	0	0	0	0	0	0	0	1	0	2	2	0	0	0	0	0	0	0	0	0	0	0	0			1		2		0
256	1	164	3	2	0	64	1	3	0	0	0	0	0	0	0	0	0	1	0	0	0	0	0	0	0	1	0	0	2	2	0	0	0	0	0	0	0	0	0	0	0	0			1		2		0
257	1	153	3	2	0	37	1	3	0	0	0	0	1	0	0	0	0	0	0	0	0	0	0	0	0	0	1	0	2	2	0	0	0	0	0	0	0	0	0	0	0	0			1		2		0
258	1	154	3	1	0	64	1	3	0	0	0	0	1	0	0	1	0	0	0	0	0	0	0	0	0	0	1	0	2	2	0	0	0	0	0	0	0	0	0	0	0	0			1		1		1
259	1	76	3	2	0	66	1	3	0	0	0	0	1	0	0	0	0	0	0	0	0	0	0	0	0	0	1	0	2	2	0	0	0	0	0	0	0	0	0	0	0	0			1		2		1
260	1	77	3	2	0	65	2		1	0	0	0	0	0	0	0	0	1	0	0	0	0	0	0	0	0	1	0	2	2	0	0	0	0	0	0	0	0	0	0	0	0			1		2		1
261	1	155	3	1	0	67	1	3	0	0	0	0	1	0	0	0	0	0	0	0	0	0	0	0	0	0	1	0	2	2	0	0	0	0	0	0	0	0	0	0	0	0			1		2		1
262	1	134	3	1	0	65	1	3	0	0	0	0	0	0	0	0	0	1	0	0	0	0	0	0	0	0	1	0	2	2	0	0	0	0	0	0	0	0	0	0	0	0			1		1		0
263	1	102	3	1	0	56	1	3	0	0	0	0	1	0	0	1	0	0	0	0	0	1	0	0	0	0	0	0	2	2	0	0	0	0	0	0	0	0	0	0	0	0			1		2		1
264	0	115	3	2	0	37	1	3	0	0	0	0	1	0	0	0	0	0	0	0	0	0	0	0	0	0	1	0	2	2	0	0	0	0	0	0	0	0	0	0	0	0			1		2		1
265	1	163	3	1	1	72	1	3	0	0	0	0	1	0	1	0	0	0	0	0	0	0	0	0	0	0	1	0	2	2	0	0	0	0	0	0	0	0	0	0	0	0			1		2		1
266	1	162	3	2	0	30	1	3	0	0	0	0	1	0	0	0	0	0	0	0	0	0	0	0	0	0	1	0	2	2	0	0	0	0	0	0	0	0	0	0	0	0			1		1		1
267	1	130	3	1	0	44	1	3	0	0	0	0	0	0	0	0	0	1	0	0	0	0	0	0	0	0	1	0	1	2	0	0	0	0	0	0	0	0	0	0	0	0			1		2		1
268	1	126	3	1	0	70	1	3	0	0	0	0	1	0	0	0	0	0	0	0	0	0	0	0	0	0	1	0	2	2	0	0	0	0	0	0	0	0	0	0	0	0			1		2		1
269	1	168	3	2	0	35	1	3	0	0	0	0	0	0	0	0	0	1	0	0	0	0	0	0	0	0	1	0	2	2	0	0	0	0	0	0	0	0	0	0	0	0			2		2		1
270	1	129	3	2	1	48	1	3	0	0	0	0	1	0	0	0	0	0	0	0	0	0	0	0	0	0	1	0	2	2	0	0	0	0	0	0	0	0	0	0	0	0			1		2		1
271	1	125	3	1	0	55	1	3	0	0	0	0	1	0	0	1	0	0	0	0	0	0	0	0	0	0	1	0	2	2	0	0	0	0	0	0	0	0	0	0	0	0			1		1		1
272	1	79	3	2	1	59	1	3	0	0	0	0	1	0	0	0	0	0	0	0	0	0	0	0	0	0	1	0	2	2	0	0	0	0	0	0	0	0	0	0	0	0			1		2		1
273	1	127	3	2	1	82	1	3	0	0	0	0	0	0	0	1	0	0	0	0	0	0	0	0	0	0	1	0	2	2	0	0	0	0	0	0	0	0	0	0	0	0			1		2		0
274	1	165	3	1	0	58	1	3	0	0	0	0	1	0	0	1	0	0	0	0	0	0	0	0	0	0	1	0	2	2	0	0	0	0	0	0	0	0	0	0	0	0			1		1		1
275	1	132	3	1	0	76	2		1	0	0	0	0	0	0	0	0	1	0	0	0	0	0	0	0	0	1	0	2	2	0	0	0	0	0	0	0	0	0	0	0	0			1		1		0
276	0	23	3	2	1	67	1	3	0	0	0	0	1	0	0	1	0	0	0	0	0	0	0	0	0	0	1	0	2	2	0	0	0	0	0	0	0	0	0	0	0	0			1		2		1
277	1	156	3	2	0	50	1	3	0	0	0	0	1	0	0	0	0	0	0	0	0	0	1	0	0	0	0	0	1	2	0	0	0	0	0	0	0	0	0	0	0	0			1		1		1
278	1	170	3	2	0	70	1	3	0	0	0	0	1	0	0	1	0	0	0	0	0	0	0	0	0	0	1	0	2	1	0	0	0	0	0	0	0	0	0	1	0	0	75	1	1		1		1
279	1	171	3	1	0	31	1	3	0	0	0	0	1	0	0	1	0	0	0	0	0	0	0	0	0	0	1	0	2	2	0	0	0	0	0	0	0	0	0	0	0	0			1		2		1
280	1	172	3	2	0	51	1	3	0	0	0	0	1	0	0	0	0	0	0	0	0	0	0	0	0	0	1	0	2	2	0	0	0	0	0	0	0	0	0	0	0	0			1		2		1
281	1	158	3	2	1	62	1	3	0	0	0	0	0	0	0	0	0	1	0	0	0	0	0	0	0	0	1	0	2	2	0	0	0	0	0	0	0	0	0	0	0	0			1		2		1
282	0	58	3	1	1	82	1	5	0	0	0	0	0	0	0	0	0	1	0	0	0	0	0	0	0	0	1	0	2	2	0	0	0	0	0	0	0	0	0	0	0	0			1		2		1
283	1	94	3	2	0	38	1	3	0	0	0	0	1	0	0	0	0	0	0	0	0	0	0	0	0	0	1	0	2	2	0	0	0	0	0	0	0	0	0	0	0	0			2		2		1
284	1	109	3	2	0	48	1	3	0	0	0	0	1	0	1	1	0	0	0	0	0	0	0	0	0	0	1	0	2	2	0	0	0	0	0	0	0	0	0	0	0	0			3	8	2		1
285	0	93	3	2	0	53	1	3	0	0	0	0	0	0	0	1	0	0	0	0	0	1	0	0	0	0	0	0	2	2	0	0	0	0	0	0	0	0	0	0	0	0			2	12	2		0
286	0	111	3	1	0	65	1	3	0	0	0	0	1	0	0	0	0	0	0	0	0	0	0	0	0	0	1	0	2	1	0	0	0	0	0	0	0	0	1	0	0	0	75	1	3	40	2		1
287	0	110	3	2	0	69	1	3	0	0	0	0	1	0	0	0	0	0	0	0	0	0	1	0	0	0	0	0	2	2	0	0	0	0	0	0	0	0	0	0	0	0			2		3	21	1
288	0	92	3	2	0	51	1	3	0	0	0	0	1	0	0	1	0	0	0	0	0	0	0	0	0	0	1	0	2	2	0	0	0	0	0	0	0	0	0	0	0	0			1		2		0
289	0	117	3	2	0	85	1	3	0	0	0	0	0	0	0	0	0	1	0	0	0	0	0	0	0	0	1	0	2	1	0	0	0	0	0	0	0	0	0	1	0	0	75	1	1		2		0
290	0	108	3	2	0	35	1	3	0	0	0	0	1	0	0	0	0	0	0	0	0	0	0	0	0	0	1	0	2	2	0	0	0	0	0	0	0	0	0	0	0	0			1		2		1
291	1	82	3	1	0	44	1	3	0	0	0	0	1	0	0	1	0	0	0	0	0	1	0	0	0	0	0	0	2	2	0	0	0	0	0	0	0	0	0	0	0	0			1		2		1
292	1	88	3	1	0	56	1	3	0	0	0	0	0	0	0	1	0	0	0	0	0	0	0	0	0	0	1	0	2	2	0	0	0	0	0	0	0	0	0	0	0	0			1		2		0
293	1	87	3	2	0	47	1	3	0	0	0	0	1	0	0	0	0	0	0	0	0	0	0	0	0	0	1	0	2	2	0	0	0	0	0	0	0	0	0	0	0	0			3	5	2		1
294	1	103	3	1	0	64	2		1	0	0	0	0	0	0	0	0	1	0	0	0	0	0	0	0	0	1	0	2	2	0	0	0	0	0	0	0	0	0	0	0	0			3	40	2		0
295	1	116	3	2	1	46	1	3	0	0	0	0	1	0	0	0	0	0	0	0	0	0	0	0	0	0	1	0	2	2	0	0	0	0	0	0	0	0	0	0	0	0			3	13	2		0
296	0	136	3	2	0	80	1	3	0	0	0	0	1	0	0	0	0	0	0	0	0	0	1	0	0	0	0	0	2	2	0	0	0	0	0	0	0	0	0	0	0	0			2	30	2		1
297	1	183	3	2	0	59	1	3	0	0	0	0	0	0	0	0	1	0	0	0	0	0	1	0	0	0	0	0	2	2	0	0	0	0	0	0	0	0	0	0	0	0			1		2		0
298	1	133	3	1	0	60	2		1	0	0	0	0	0	0	0	0	1	0	0	0	0	0	0	0	0	1	0	2	2	0	0	0	0	0	0	0	0	0	0	0	0			1		2		1
299	1	188	3	2	1	61	2		1	0	0	0	0	0	0	0	0	1	0	0	0	0	0	0	1	0	0	0	2	2	0	0	0	0	0	0	0	0	0	0	0	0			1		2		0
300	1	209	3	1	0	73	1	3	0	0	0	0	1	0	0	1	0	0	0	0	0	1	1	0	0	0	0	0	2	1	0	0	0	0	0	0	0	0	0	1	0	0	75	1	1		2		1
301	1	184	3	2	0	64	1	3	0	0	0	0	0	0	0	1	0	0	0	0	0	0	0	0	0	0	1	0	2	2	0	0	0	0	0	0	0	0	0	0	0	0			2		2		1
302	0	179	3	2	1	74	1	3	0	0	0	0	0	0	0	0	0	1	0	0	0	0	1	0	0	0	0	0	2	1	0	0	0	0	1	0	0	0	0	0	0	0	5	2	2	200	2		0
303	1	182	3	1	0	79	1	3	0	0	0	0	0	0	0	0	0	0	0	0	0	0	0	0	0	0	1	0	2	2	0	0	0	0	0	0	0	0	0	0	0	0			1		2		0
304	1	181	3	1	0	75	1	3	0	0	0	0	0	0	0	0	0	1	0	0	0	0	1	0	0	0	0	0	2	2	0	0	0	0	0	0	0	0	0	0	0	0			2		2		0
305	1	160	3	2	0	38	1	3	0	0	0	0	0	0	0	1	0	0	0	0	0	0	0	0	0	0	1	0	2	2	0	0	0	0	0	0	0	0	0	0	0	0			1		2		1
306	1	189	3	1	1	62	1	3	0	0	0	0	1	0	0	0	0	1	0	0	0	0	0	0	0	0	1	0	2	1	0	0	0	0	0	0	0	0	1	0	0	0	75	1	1		2		1
307	1	191	3	1	1	66	1	3	0	0	0	0	0	0	0	0	0	1	0	0	0	0	1	0	0	0	0	0	2	2	0	0	0	0	0	0	0	0	0	0	0	0			3	50	2		0
308	1	173	3	1	0	70	1	3	0	0	0	0	0	0	0	0	0	1	0	0	0	0	0	0	0	0	1	0	2	2	0	0	0	0	0	0	0	0	0	0	0	0			1		2		1
309	1	151	3	2	0	74	2		1	0	0	0	0	0	0	0	0	1	0	0	0	0	0	0	0	1	0	0	1	1	0	0	0	0	0	0	0	0	1	0	0	0	75	1	1		2		0
310	1	150	3	1	0	72	1	3	0	0	0	0	1	0	0	1	0	0	0	0	0	0	1	0	0	0	0	0	2	2	0	0	0	0	0	0	0	0	0	0	0	0			1		2		1
311	0	197	3	2	0	51	1	3	0	0	0	0	1	0	0	1	0	0	0	0	0	0	0	0	0	0	1	0	2	2	0	0	0	0	0	0	0	0	0	0	0	0			3	7	2		1
312	0	190	3	2	1	67	1	3	0	0	0	0	0	0	0	1	0	0	0	0	0	1	1	0	0	0	0	0	2	2	0	0	0	0	0	0	0	0	0	0	0	0			1		2		0
313	0	194	3	1	0	59	1	3	0	0	0	0	1	0	0	0	0	0	0	0	0	0	0	0	0	0	1	0	2	2	0	0	0	0	0	0	0	0	0	0	0	0			1		2		0
314	1	174	3	1	0	55	1	3	0	0	0	0	1	0	0	0	0	0	0	0	0	0	0	0	0	0	1	0	2	2	0	0	0	0	0	0	0	0	0	0	0	0			1		2		1
315	1	87	3	2	0	60	1	3	0	0	0	0	1	0	0	0	0	0	0	0	0	0	0	0	0	0	1	0	2	2	0	0	0	0	0	0	0	0	0	0	0	0			2		2		1
316	1	86	3	2	1	76	1	3	0	0	0	0	0	0	0	0	0	1	0	0	0	0	1	0	0	0	0	0	2	2	0	0	0	0	0	0	0	0	0	0	0	0			1		2		0
317	1	90	1	2	0	84	1	3	0	0	0	0	1	0	0	0	0	0	0	0	0	1	0	0	0	0	0	0	2	2	0	0	0	0	0	0	0	0	0	0	0	0			1		2		1
318	1	99	1	1	1	70	1	3	0	0	0	0	0	0	0	0	0	1	0	0	0	0	0	0	0	0	1	0	2	1	0	0	0	0	0	1	0	0	0	0	0	0	10	2	1		2		0
319	1	109	1	1	1	63	1	3	0	0	0	0	0	0	0	0	0	1	0	0	0	0	0	0	0	0	1	0	2	2	0	0	0	0	0	0	0	0	0	0	0	0			2		2		0
320	1	108	1	1	1	66	1	4	0	0	0	0	1	1	1	1	0	0	0	0	0	0	0	0	0	0	1	0	2	1	0	0	0	0	0	0	0	0	0	1	0	0	75	1	2	15	2		1
321	1	107	1	2	0	70	1	3	0	0	0	0	1	0	0	0	0	0	0	0	0	0	0	0	0	0	1	0	2	1	0	0	0	0	0	1	0	0	0	0	0	0	20	1	2		2		1
322	1	102	1	2	1	58	1	3	0	0	0	0	0	0	0	0	0	1	0	0	0	0	0	0	0	0	1	0	2	2	0	0	0	0	0	0	0	0	0	0	0	0			1		1		0
323	1	95	1	2	1	55	1	4	0	0	0	0	1	0	0	1	0	0	0	0	0	1	0	0	0	0	0	0	2	2	0	0	0	0	0	0	0	0	0	0	0	0			2	35	3		1
324	1	101	1	1	0	57	1	3	0	0	0	0	0	0	0	1	0	0	0	0	0	0	0	0	0	0	1	0	2	2	0	0	0	0	0	0	0	0	0	0	0	0			1		2		1
325	1	105	1	2	0	66	1	3	0	0	0	0	0	0	0	0	0	1	0	0	0	0	1	0	0	0	0	0	2	2	0	0	0	0	0	0	0	0	0	0	0	0			1		2		1
326	1	110	1	2	0	37	1	3	0	0	0	0	1	0	0	0	0	0	0	0	0	0	0	0	0	0	1	0	2	2	0	0	0	0	0	0	0	0	0	0	0	0			1		2		1
327	1	104	1	1	0	69	1	3	0	0	0	0	0	0	1	0	0	0	0	0	0	0	0	0	0	0	1	0	2	2	0	0	0	0	0	0	0	0	0	0	0	0			1		2		0
328	1	98	1	2	1	53	1	3	0	0	0	0	1	0	0	0	0	0	0	0	0	0	0	0	0	0	1	0	2	1	0	0	0	0	0	0	0	0	1	1	0	0	75	1	2	4	2		1
329	1	103	1	1	1	63	1	4	0	0	0	0	0	0	0	0	0	1	0	0	0	0	0	0	0	0	1	0	2	2	0	0	0	0	0	0	0	0	0	0	0	0			2	10	2		0
330	1	43	2	1	0	64	1	3	0	0	0	0	1	0	0	0	0	0	0	0	0	1	0	0	0	0	0	0	2	2	0	0	0	0	0	0	0	0	0	0	0	0			2	15	2		1
331	0	68	2	2	0	47	2		1	0	0	0	0	0	0	0	0	1	0	0	0	0	0	0	0	1	0	0	2	2	0	0	0	0	0	0	0	0	0	0	0	0			2	5	2		0
332	1	42	2	1	0	48	1	3	0	0	0	0	1	0	0	0	0	0	0	0	0	0	0	0	0	0	1	0	2	2	0	0	0	0	0	0	0	0	0	0	0	0			1		2		1
333	0	66	2	1	0	66	2		1	0	1	0	0	0	0	0	0	0	0	0	0	0	0	0	0	0	1	0	2	2	0	0	0	0	0	0	0	0	0	0	0	0			1		2		0
334	1	100	1	1	0	57	1	5	0	0	0	0	0	0	0	1	0	1	0	0	0	0	0	0	0	0	1	0	2	2	0	0	0	0	0	0	0	0	0	0	0	0			2	10	3		1
335	1	111	1	1	1	75	1	3	0	0	0	0	0	0	0	0	0	1	0	0	0	0	0	0	0	0	1	0	2	2	0	0	0	0	0	0	0	0	0	0	0	0			3	20	2		0
336	1	88	1	1	0	30	1	3	0	0	0	0	0	0	0	1	0	0	0	0	0	0	0	0	0	0	1	0	2	2	0	0	0	0	0	0	0	0	0	0	0	0			1		2		0
337	1	94	1	1	0	56	1	4	0	0	0	0	1	0	0	1	0	1	1	0	0	0	0	0	0	0	1	0	2	2	0	0	0	0	0	0	0	0	0	0	0	0			2	7	2		1
338	1	92	1	1	0	38	1	3	0	0	0	0	0	0	0	1	0	0	0	0	0	0	0	0	0	0	1	0	2	2	0	0	0	0	0	0	0	0	0	0	0	0			1		2		0
339	1	83	1	1	0	77	1	3	0	0	0	0	0	0	0	1	0	0	0	0	0	0	0	0	0	0	1	0	2	2	0	0	0	0	0	0	0	0	0	0	0	0			1		2		1
340	1	93	1	1	0	63	1	3	0	0	0	0	0	0	0	1	0	0	0	0	0	0	1	0	0	0	0	0	2	2	0	0	0	0	0	0	0	0	0	0	0	0			2	3	2		1
341	1	112	1	2	0	66	1	5	0	0	0	0	0	0	0	0	0	1	0	0	0	0	0	0	0	0	1	0	2	2	0	0	0	0	0	0	0	0	0	0	0	0			3	20	2		1
342	1	113	1	1	0	64	1	4	0	0	0	0	0	0	0	0	0	1	0	0	0	0	0	0	0	1	0	0	2	2	0	0	0	0	0	0	0	0	0	0	0	0			2	15	2		0
343	1	117	1	1	0	29	1	3	0	0	0	0	1	0	0	0	0	0	0	0	0	0	0	0	0	0	1	0	2	2	0	0	0	0	0	0	0	0	0	0	0	0			1		1		1
344	1	114	1	2	1	54	1	3	0	0	0	0	0	0	0	0	0	1	0	0	0	0	0	0	0	0	1	0	2	2	0	0	0	0	0	0	0	0	0	0	0	0			1		1		1
345	1	118	1	1	1	74	1	4	0	0	0	0	0	0	0	0	0	1	0	0	0	0	0	0	0	0	1	0	2	2	0	0	0	0	0	0	0	0	0	0	0	0			3	20	2		1
346	1	123	1	1	0	49	1	4	0	0	0	0	0	0	0	1	0	0	0	0	0	0	0	0	0	0	1	0	2	2	0	0	0	0	0	0	0	0	0	0	0	0			2		2		0
347	1	119	1	2	0	70	1	3	0	0	0	0	0	0	0	0	0	1	0	0	0	0	0	0	0	0	1	0	2	2	0	0	0	0	0	0	0	0	0	0	0	0			1		2		1
348	1	115	1	1	0	61	1	5	0	0	0	0	0	0	0	1	0	0	0	0	0	0	0	0	0	0	1	0	2	2	0	0	0	0	0	0	0	0	0	0	0	0			1		2		0
349	1	116	1	2	0	61	1	4	0	0	0	0	0	0	0	1	0	0	0	0	0	0	0	0	0	0	1	0	2	2	0	0	0	0	0	0	0	0	0	0	0	0			1		2		0
350	1	120	1	1	0	40	1	3	0	0	0	0	0	0	1	1	0	0	0	0	0	1	0	0	0	0	0	0	2	2	0	0	0	0	0	0	0	0	0	0	0	0			1		2		1
351	1	82	1	2	1	69	1	3	0	0	0	0	0	0	0	0	0	1	0	0	0	0	0	0	0	0	1	0	2	1	0	0	0	0	0	0	0	0	1	0	0	0	75	1	1		1		0
352	1	84	1	1	0	68	1	3	0	0	0	0	0	0	0	0	0	1	0	0	0	0	1	0	0	0	0	0	2	2	0	0	0	0	0	0	0	0	0	0	0	0			1		1		0
353	1	91	1	2	0	67	1	4	0	0	0	0	0	0	0	1	0	0	0	0	0	1	0	0	0	0	0	0	2	2	0	0	0	0	0	0	0	0	0	0	0	0			1		1		0
354	1	96	1	2	1	87	1	3	0	0	0	0	1	0	0	1	0	0	0	0	0	0	0	0	0	0	1	0	2	1	0	0	0	0	1	0	0	0	0	0	0	0	2.5	2	2		2		1
355	1	85	1	2	0	32	1	4	0	0	0	0	1	0	0	1	0	0	0	0	0	0	0	0	0	0	1	0	2	2	0	0	0	0	0	0	0	0	0	0	0	0			1		1		0
356	1	97	1	2	0	33	1	3	0	0	0	0	0	0	0	1	0	0	0	0	0	0	0	0	0	0	1	0	2	2	0	0	0	0	0	0	0	0	0	0	0	0			2	4	2		1
357	1	81	1	1	0	59	1	4	0	0	0	0	1	0	0	0	1	0	0	0	0	0	0	0	0	0	1	0	2	2	0	0	0	0	0	0	0	0	0	0	0	0			1		1		0
358	1	106	1	2	0	39	1	4	0	0	0	0	1	0	0	0	0	1	0	0	0	0	0	0	0	0	1	0	2	2	0	0	0	0	0	0	0	0	0	0	0	0			1		1		1
359	1	89	1	1	1	61	1	3	0	0	0	0	1	0	1	0	0	0	0	0	0	0	0	0	0	0	1	0	2	2	0	0	0	0	0	0	0	0	0	0	0	0			2		2		1
[truncated: 48 more columns]
